# Supplementary material for: Xyloglucan–Cellulose Nanocrystals Mixtures: A Case Study of Nanocolloidal Hydrogels and Levers for Tuning Functional Properties
Source: Gels. 2024 May 15;10(5):334. doi: 10.3390/gels10050334 (PMC11121706; doi:10.3390/gels10050334)
Supplement: Supplementary file 1 [file gels-10-00334-s001.zip]

Archive with 1 entries (1 files):
- gels-3005220-supplementary.pdf
